# Supplementary material for: Metformin-induced changes of the gut microbiota in healthy young men: results of a non-blinded, one-armed intervention study
Source: Diabetologia. 2019 Mar 23;62(6):1024–35. doi: 10.1007/s00125-019-4848-7 (PMC6509092; doi:10.1007/s00125-019-4848-7)
Supplement: Supplementary file 2 — (XLSX 30 kb) [file 125_2019_4848_MOESM2_ESM.xlsx]

## Sheet: Responsive genera
Supplementary table 1. Metformin responsive genera.
Taxonomy					Intervention effect					Prevalence		Abundance	Time point
Phylum	Class	Order	Family	Genus	Estimate	97.5% CL	2.5% CL	P	Q	N_participant	N_samples	Mean	Contrast
Proteobacteria	Deltaproteobacteria	Desulfovibrionales	Desulfovibrionaceae	Bilophila	1496.26	5106.71	389.379	4.38047e-06	0.000200528	24	195	1.61575	F4
Proteobacteria	Deltaproteobacteria	Desulfovibrionales	Desulfovibrionaceae	Bilophila	190.591	827.088	-8.91597	0.0715152	0.40362	24	195	1.61575	F5
Proteobacteria	Deltaproteobacteria	Desulfovibrionales	Desulfovibrionaceae	Bilophila	458.547	1680.74	75.1945	0.00363938	0.0714012	24	195	1.61575	F6
Proteobacteria	Deltaproteobacteria	Desulfovibrionales	Desulfovibrionaceae	Bilophila	439.625	1660.16	65.4372	0.0051976	0.0892254	24	195	1.61575	F7
Firmicutes	Clostridia	Clostridiales	Peptostreptococcaceae	Intestinibacter	-99.4349	-97.1909	-99.8863	2.51084e-10	5.17234e-08	24	195	2.62346	F4
Firmicutes	Clostridia	Clostridiales	Peptostreptococcaceae	Intestinibacter	-99.1205	-95.6283	-99.8231	7.22077e-09	7.4374e-07	24	195	2.62346	F5
Firmicutes	Clostridia	Clostridiales	Peptostreptococcaceae	Intestinibacter	-99.1333	-95.8216	-99.8202	3.29236e-09	4.52151e-07	24	195	2.62346	F6
Firmicutes	Clostridia	Clostridiales	Peptostreptococcaceae	Intestinibacter	-96.4373	-82.8053	-99.2618	3.2938e-05	0.00123368	24	195	2.62346	F7
Firmicutes	Clostridia	Clostridiales	Clostridiaceae_1	Clostridium_sensu_stricto_1	-99.462	-96.2058	-99.9237	1.58245e-07	1.08662e-05	25	204	4.11807	F4
Firmicutes	Clostridia	Clostridiales	Clostridiaceae_1	Clostridium_sensu_stricto_1	-99.2588	-94.953	-99.8911	5.40486e-07	2.7835e-05	25	204	4.11807	F5
Firmicutes	Clostridia	Clostridiales	Clostridiaceae_1	Clostridium_sensu_stricto_1	-96.8957	-78.8378	-99.5446	0.000391557	0.0100826	25	204	4.11807	F6
Firmicutes	Clostridia	Clostridiales	Clostridiaceae_1	Clostridium_sensu_stricto_1	-99.6737	-97.6987	-99.9537	9.22419e-09	7.60074e-07	25	204	4.11807	F7
Actinobacteria	Coriobacteriia	Coriobacteriales	Coriobacteriaceae	Senegalimassilia	-16.1446	193.656	-76.0545	0.783046	0.928348	17	145	0.948219	F4
Actinobacteria	Coriobacteriia	Coriobacteriales	Coriobacteriaceae	Senegalimassilia	-51.4054	70.1748	-86.1235	0.259089	0.64304	17	145	0.948219	F5
Actinobacteria	Coriobacteriia	Coriobacteriales	Coriobacteriaceae	Senegalimassilia	-83.0766	-42.5178	-95.0175	0.00440681	0.0789394	17	145	0.948219	F6
Actinobacteria	Coriobacteriia	Coriobacteriales	Coriobacteriaceae	Senegalimassilia	-76.0196	-16.0222	-93.1522	0.0255466	0.244772	17	145	0.948219	F7
Firmicutes	Clostridia	Clostridiales	Peptostreptococcaceae	Terrisporobacter	-94.5498	-79.8297	-98.5273	1.31324e-05	0.000541054	21	168	0.983653	F4
Firmicutes	Clostridia	Clostridiales	Peptostreptococcaceae	Terrisporobacter	-75.8871	-13.1758	-93.3033	0.029547	0.253691	21	168	0.983653	F5
Firmicutes	Clostridia	Clostridiales	Peptostreptococcaceae	Terrisporobacter	-92.9745	-73.9998	-98.1016	6.96138e-05	0.00204864	21	168	0.983653	F6
Firmicutes	Clostridia	Clostridiales	Peptostreptococcaceae	Terrisporobacter	-93.1642	-75.4094	-98.0997	3.99683e-05	0.00137224	21	168	0.983653	F7
Firmicutes	Clostridia	Clostridiales	Lachnospiraceae	Lachnospiraceae_UCG-010	14.8167	407.245	-74.0108	0.855365	0.939761	22	191	0.640594	F4
Firmicutes	Clostridia	Clostridiales	Lachnospiraceae	Lachnospiraceae_UCG-010	-60.8447	68.1484	-90.8822	0.207294	0.601419	22	191	0.640594	F5
Firmicutes	Clostridia	Clostridiales	Lachnospiraceae	Lachnospiraceae_UCG-010	89.9145	739.017	-57.0122	0.397454	0.757018	22	191	0.640594	F6
Firmicutes	Clostridia	Clostridiales	Lachnospiraceae	Lachnospiraceae_UCG-010	-89.7916	-54.9006	-97.6893	0.00260826	0.0537303	22	191	0.640594	F7
Firmicutes	Clostridia	Clostridiales	Ruminococcaceae	Caproiciproducens	565.562	13871.6	-68.2946	0.222318	0.610634	10	87	0.0657469	F4
Firmicutes	Clostridia	Clostridiales	Ruminococcaceae	Caproiciproducens	9725.82	182138	429.783	0.00207715	0.0450414	10	87	0.0657469	F5
Firmicutes	Clostridia	Clostridiales	Ruminococcaceae	Caproiciproducens	68.1094	3017.9	-90.936	0.72737	0.916442	10	87	0.0657469	F6
Firmicutes	Clostridia	Clostridiales	Ruminococcaceae	Caproiciproducens	4306.31	81623.3	137.577	0.0110622	0.135864	10	87	0.0657469	F7
Firmicutes	Clostridia	Clostridiales	Lachnospiraceae	Tyzzerella_3	282.807	1730.3	-19.9363	0.0926756	0.44743	8	71	0.107396	F4
Firmicutes	Clostridia	Clostridiales	Lachnospiraceae	Tyzzerella_3	133.564	1016.73	-51.1503	0.287977	0.666702	8	71	0.107396	F5
Firmicutes	Clostridia	Clostridiales	Lachnospiraceae	Tyzzerella_3	1114.31	5705.97	153.973	0.00176321	0.0403578	8	71	0.107396	F6
Firmicutes	Clostridia	Clostridiales	Lachnospiraceae	Tyzzerella_3	337.178	1990.27	-8.56458	0.06463	0.380394	8	71	0.107396	F7
Proteobacteria	Gammaproteobacteria	Enterobacteriales	Enterobacteriaceae	Escherichia/Shigella	166605	1.59566e+06	17315.1	1.218e-10	5.01817e-08	24	203	1.22982	F4
Proteobacteria	Gammaproteobacteria	Enterobacteriales	Enterobacteriaceae	Escherichia/Shigella	31796.2	292880	3372.49	3.48258e-07	2.04975e-05	24	203	1.22982	F5
Proteobacteria	Gammaproteobacteria	Enterobacteriales	Enterobacteriaceae	Escherichia/Shigella	2440.27	23265.7	176.172	0.00427357	0.0789394	24	203	1.22982	F6
Proteobacteria	Gammaproteobacteria	Enterobacteriales	Enterobacteriaceae	Escherichia/Shigella	10936.2	105543	1052.92	4.47818e-05	0.00141924	24	203	1.22982	F7
Bacteroidetes	Bacteroidia	Bacteroidales	Prevotellaceae	Prevotella_6	-25.8232	368.859	-88.2647	0.750842	0.926188	9	78	0.0110323	F4
Bacteroidetes	Bacteroidia	Bacteroidales	Prevotellaceae	Prevotella_6	2868.03	20314.4	331.518	0.000568786	0.0137847	9	78	0.0110323	F5
Bacteroidetes	Bacteroidia	Bacteroidales	Prevotellaceae	Prevotella_6	74.2265	1001.26	-72.4361	0.555091	0.831199	9	78	0.0110323	F6
Bacteroidetes	Bacteroidia	Bacteroidales	Prevotellaceae	Prevotella_6	1217.46	8227.45	108.432	0.00613163	0.101049	9	78	0.0110323	F7
Firmicutes	Clostridia	Clostridiales	Lachnospiraceae	Lachnoclostridium	493.378	1433.35	129.627	0.000236792	0.0065039	25	204	3.51712	F4
Firmicutes	Clostridia	Clostridiales	Lachnospiraceae	Lachnoclostridium	202.526	668.206	19.1371	0.019899	0.219769	25	204	3.51712	F5
Firmicutes	Clostridia	Clostridiales	Lachnospiraceae	Lachnoclostridium	216.788	718.61	22.5915	0.0172905	0.19788	25	204	3.51712	F6
Firmicutes	Clostridia	Clostridiales	Lachnospiraceae	Lachnoclostridium	112.933	441	-16.1913	0.112131	0.493415	25	204	3.51712	F7
Bacterial genera exhibiting change in relative abundance during the metformin intervention. Difference (%) in geometric means with 95% confidence limits (CL) between each intevention time point and the pre-intervention average as estimated by mixed linear regression analysis of variance. Tests were corrected for multiplicity by the Benjamini-Hochberg method. Only genera with a false discovery rat…

## Sheet: Responsive ASVs
Supplementary table 2. Metformin responsive amplicon sequence variants.
Taxonomy							Intervention effect					Prevalence		Abundance	Time point
ASV	Phylum	Class	Order	Family	Genus	Species	Estimate	97.5 % CL	2.5% CL	P	Q	N_participant	N_samples	Mean	Contrast
ASV_42	Bacteroidetes	Bacteroidia	Bacteroidales	Bacteroidaceae	Bacteroides	Bacteroides dorei/fragilis	179.123	1579.64	-53.6152	0.26228	0.771576	15	131	3.7146	F4
ASV_42	Bacteroidetes	Bacteroidia	Bacteroidales	Bacteroidaceae	Bacteroides	Bacteroides dorei/fragilis	97.1947	1086.63	-67.2302	0.458356	0.844845	15	131	3.7146	F5
ASV_42	Bacteroidetes	Bacteroidia	Bacteroidales	Bacteroidaceae	Bacteroides	Bacteroides dorei/fragilis	1900.54	12588.7	215.411	0.0014792	0.0881182	15	131	3.7146	F6
ASV_42	Bacteroidetes	Bacteroidia	Bacteroidales	Bacteroidaceae	Bacteroides	Bacteroides dorei/fragilis	240.397	1948.36	-43.4328	0.180977	0.702788	15	131	3.7146	F7
ASV_679	Bacteroidetes	Bacteroidia	Bacteroidales	Prevotellaceae	Prevotella_6	Prevotella_6 corporis	-32.3369	533.951	-92.7782	0.73221	0.951497	6	52	0.00408901	F4
ASV_679	Bacteroidetes	Bacteroidia	Bacteroidales	Prevotellaceae	Prevotella_6	Prevotella_6 corporis	1283.81	12865.2	47.6969	0.0213582	0.361645	6	52	0.00408901	F5
ASV_679	Bacteroidetes	Bacteroidia	Bacteroidales	Prevotellaceae	Prevotella_6	Prevotella_6 corporis	10941.3	103348	1078.46	3.77484e-05	0.00401694	6	52	0.00408901	F6
ASV_679	Bacteroidetes	Bacteroidia	Bacteroidales	Prevotellaceae	Prevotella_6	Prevotella_6 corporis	-4.30998	796.542	-89.7868	0.969215	0.994146	6	52	0.00408901	F7
ASV_84	Bacteroidetes	Bacteroidia	Bacteroidales	Bacteroidales_S24-7_group			226.811	2188.65	-53.3326	0.233064	0.742655	8	71	3.65665	F4
ASV_84	Bacteroidetes	Bacteroidia	Bacteroidales	Bacteroidales_S24-7_group			-4.52995	568.575	-86.3672	0.962767	0.992518	8	71	3.65665	F5
ASV_84	Bacteroidetes	Bacteroidia	Bacteroidales	Bacteroidales_S24-7_group			2175.73	15836.9	224.966	0.00165087	0.0917886	8	71	3.65665	F6
ASV_84	Bacteroidetes	Bacteroidia	Bacteroidales	Bacteroidales_S24-7_group			21.3107	749.537	-82.6773	0.845755	0.969814	8	71	3.65665	F7
ASV_94	Bacteroidetes	Bacteroidia	Bacteroidales	Rikenellaceae	Alistipes	Alistipes finegoldii	204.88	1126.73	-24.2282	0.116561	0.643417	18	157	1.09367	F4
ASV_94	Bacteroidetes	Bacteroidia	Bacteroidales	Rikenellaceae	Alistipes	Alistipes finegoldii	1074.21	4786.94	182.134	0.000710252	0.0493625	18	157	1.09367	F5
ASV_94	Bacteroidetes	Bacteroidia	Bacteroidales	Rikenellaceae	Alistipes	Alistipes finegoldii	1506.84	6587.48	286.083	0.000135236	0.0112787	18	157	1.09367	F6
ASV_94	Bacteroidetes	Bacteroidia	Bacteroidales	Rikenellaceae	Alistipes	Alistipes finegoldii	679.414	3036.09	93.708	0.0038427	0.160241	18	157	1.09367	F7
ASV_114	Firmicutes	Clostridia	Clostridiales	Lachnospiraceae			-0.26077	211.508	-68.0653	0.996415	0.99881	22	177	1.45936	F4
ASV_114	Firmicutes	Clostridia	Clostridiales	Lachnospiraceae			175.665	781.938	-13.836	0.087454	0.607805	22	177	1.45936	F5
ASV_114	Firmicutes	Clostridia	Clostridiales	Lachnospiraceae			709.172	2488.79	152.921	0.000425372	0.0322509	22	177	1.45936	F6
ASV_114	Firmicutes	Clostridia	Clostridiales	Lachnospiraceae			390.825	1431.83	57.2692	0.00614938	0.213691	22	177	1.45936	F7
ASV_128	Firmicutes	Clostridia	Clostridiales	Peptostreptococcaceae	Intestinibacter	Intestinibacter bartlettii	-96.4354	-82.43	-99.2768	4.19173e-05	0.00401694	24	195	2.36998	F4
ASV_128	Firmicutes	Clostridia	Clostridiales	Peptostreptococcaceae	Intestinibacter	Intestinibacter bartlettii	-99.1647	-95.758	-99.8355	7.85915e-09	3.27727e-06	24	195	2.36998	F5
ASV_128	Firmicutes	Clostridia	Clostridiales	Peptostreptococcaceae	Intestinibacter	Intestinibacter bartlettii	-99.4687	-97.3016	-99.8954	2.6657e-10	2.22319e-07	24	195	2.36998	F6
ASV_128	Firmicutes	Clostridia	Clostridiales	Peptostreptococcaceae	Intestinibacter	Intestinibacter bartlettii	-99.1643	-95.8855	-99.8303	4.02919e-09	2.24023e-06	24	195	2.36998	F7
ASV_156	Firmicutes	Clostridia	Clostridiales	Clostridiaceae_1	Clostridium_sensu_stricto_1		-91.9124	-50.2445	-98.6854	0.00666722	0.226958	22	185	1.48101	F4
ASV_156	Firmicutes	Clostridia	Clostridiales	Clostridiaceae_1	Clostridium_sensu_stricto_1		-98.8586	-92.7279	-99.8209	2.19979e-06	0.000407694	22	185	1.48101	F5
ASV_156	Firmicutes	Clostridia	Clostridiales	Clostridiaceae_1	Clostridium_sensu_stricto_1		-98.9871	-93.5461	-99.841	1.17102e-06	0.000244157	22	185	1.48101	F6
ASV_156	Firmicutes	Clostridia	Clostridiales	Clostridiaceae_1	Clostridium_sensu_stricto_1		-98.0779	-88.1899	-99.6872	1.98916e-05	0.0030163	22	185	1.48101	F7
ASV_159	Firmicutes	Clostridia	Clostridiales	Lachnospiraceae			92.3919	555.005	-43.4896	0.29516	0.784411	18	151	0.626909	F4
ASV_159	Firmicutes	Clostridia	Clostridiales	Lachnospiraceae			75.0268	533.475	-51.6407	0.39369	0.827601	18	151	0.626909	F5
ASV_159	Firmicutes	Clostridia	Clostridiales	Lachnospiraceae			751.06	2882.15	142.88	0.000816815	0.0544979	18	151	0.626909	F6
ASV_159	Firmicutes	Clostridia	Clostridiales	Lachnospiraceae			729.58	2806.88	136.75	0.000942753	0.0604812	18	151	0.626909	F7
ASV_178	Firmicutes	Clostridia	Clostridiales	Lachnospiraceae	Lachnoclostridium		159.568	667.304	-12.1916	0.0845529	0.602711	21	175	0.615024	F4
ASV_178	Firmicutes	Clostridia	Clostridiales	Lachnospiraceae	Lachnoclostridium		203.338	796.691	2.61501	0.0447876	0.498038	21	175	0.615024	F5
ASV_178	Firmicutes	Clostridia	Clostridiales	Lachnospiraceae	Lachnoclostridium		930.159	2945.23	248.488	2.46999e-05	0.00321122	21	175	0.615024	F6
ASV_178	Firmicutes	Clostridia	Clostridiales	Lachnospiraceae	Lachnoclostridium		314.958	1098.76	43.6402	0.00856299	0.258008	21	175	0.615024	F7
ASV_239	Firmicutes	Clostridia	Clostridiales	Peptostreptococcaceae	Terrisporobacter		-75.4514	-10.1581	-93.2923	0.0338556	0.416898	21	168	0.888616	F4
ASV_239	Firmicutes	Clostridia	Clostridiales	Peptostreptococcaceae	Terrisporobacter		-94.6787	-79.9764	-98.5859	1.4341e-05	0.00239208	21	168	0.888616	F5
ASV_239	Firmicutes	Clostridia	Clostridiales	Peptostreptococcaceae	Terrisporobacter		-93.336	-74.9238	-98.229	6.18104e-05	0.00542631	21	168	0.888616	F6
ASV_239	Firmicutes	Clostridia	Clostridiales	Peptostreptococcaceae	Terrisporobacter		-93.3102	-75.5409	-98.1703	4.33483e-05	0.00401694	21	168	0.888616	F7
ASV_247	Firmicutes	Clostridia	Clostridiales	Lachnospiraceae	Lachnospiraceae_UCG-010		-59.5511	118.175	-92.5009	0.292492	0.784411	18	156	0.445619	F4
ASV_247	Firmicutes	Clostridia	Clostridiales	Lachnospiraceae	Lachnospiraceae_UCG-010		-95.1956	-74.0858	-99.1093	0.000414836	0.0322509	18	156	0.445619	F5
ASV_247	Firmicutes	Clostridia	Clostridiales	Lachnospiraceae	Lachnospiraceae_UCG-010		6.97959	477.032	-80.1664	0.937458	0.989757	18	156	0.445619	F6
ASV_247	Firmicutes	Clostridia	Clostridiales	Lachnospiraceae	Lachnospiraceae_UCG-010		-80.4127	1.61098	-96.2242	0.0522659	0.534844	18	156	0.445619	F7
ASV_390	Firmicutes	Clostridia	Clostridiales	Lachnospiraceae	Tyzzerella_3		1203.48	6339.9	163.832	0.00163136	0.0917886	8	71	0.0964578	F4
ASV_390	Firmicutes	Clostridia	Clostridiales	Lachnospiraceae	Tyzzerella_3		144.569	1108.31	-50.4976	0.272527	0.77896	8	71	0.0964578	F5
ASV_390	Firmicutes	Clostridia	Clostridiales	Lachnospiraceae	Tyzzerella_3		363.449	2189.7	-6.19499	0.0599038	0.56814	8	71	0.0964578	F6
ASV_390	Firmicutes	Clostridia	Clostridiales	Lachnospiraceae	Tyzzerella_3		305.724	1904.5	-17.8789	0.0857433	0.603525	8	71	0.0964578	F7
ASV_505	Firmicutes	Clostridia	Clostridiales	Lachnospiraceae			-46.4122	58.8104	-81.9177	0.260381	0.771576	18	156	0.0510679	F4
ASV_505	Firmicutes	Clostridia	Clostridiales	Lachnospiraceae			184.716	765.89	-6.38174	0.0652181	0.576613	18	156	0.0510679	F5
ASV_505	Firmicutes	Clostridia	Clostridiales	Lachnospiraceae			587.634	1991.26	126.103	0.000679918	0.0493088	18	156	0.0510679	F6
ASV_505	Firmicutes	Clostridia	Clostridiales	Lachnospiraceae			231.442	882.246	11.8391	0.0306315	0.411927	18	156	0.0510679	F7
ASV_80	Firmicutes	Clostridia	Clostridiales	Peptostreptococcaceae			-74.1879	44.341	-95.3841	0.123055	0.643417	25	204	4.16336	F4
ASV_80	Firmicutes	Clostridia	Clostridiales	Peptostreptococcaceae			-97.6881	-86.671	-99.599	2.50275e-05	0.00321122	25	204	4.16336	F5
ASV_80	Firmicutes	Clostridia	Clostridiales	Peptostreptococcaceae			-99.021	-94.3556	-99.8302	2.26844e-07	6.30627e-05	25	204	4.16336	F6
ASV_80	Firmicutes	Clostridia	Clostridiales	Peptostreptococcaceae			-99.0076	-94.4566	-99.8223	1.47497e-07	4.92048e-05	25	204	4.16336	F7
ASV_98	Firmicutes	Clostridia	Clostridiales	Lachnospiraceae	Roseburia		-38.8011	218.774	-88.2509	0.559784	0.886184	20	169	1.59932	F4
ASV_98	Firmicutes	Clostridia	Clostridiales	Lachnospiraceae	Roseburia		1040.04	6059.39	111.01	0.00469032	0.181941	20	169	1.59932	F5
ASV_98	Firmicutes	Clostridia	Clostridiales	Lachnospiraceae	Roseburia		1443.6	7930.8	196.695	0.00114415	0.070683	20	169	1.59932	F6
ASV_98	Firmicutes	Clostridia	Clostridiales	Lachnospiraceae	Roseburia		348.152	2231.58	-13.8609	0.0746451	0.595732	20	169	1.59932	F7
ASV_110	Proteobacteria	Deltaproteobacteria	Desulfovibrioles	Desulfovibrioceae	Bilophila	Bilophila wadsworthia	238.36	1246.89	-14.9989	0.0837368	0.602711	22	178	1.26394	F4
ASV_110	Proteobacteria	Deltaproteobacteria	Desulfovibrioles	Desulfovibrioceae	Bilophila	Bilophila wadsworthia	476.141	2331.01	36.5437	0.0171259	0.358882	22	178	1.26394	F5
ASV_110	Proteobacteria	Deltaproteobacteria	Desulfovibrioles	Desulfovibrioceae	Bilophila	Bilophila wadsworthia	2009.75	8802.02	400.005	3.31019e-05	0.00394386	22	178	1.26394	F6
ASV_110	Proteobacteria	Deltaproteobacteria	Desulfovibrioles	Desulfovibrioceae	Bilophila	Bilophila wadsworthia	428.081	2060.94	29.05	0.020629	0.361645	22	178	1.26394	F7
ASV_40	Proteobacteria	Gammaproteobacteria	Enterobacteriales	Enterobacteriaceae	Escherichia/Shigella		2301.41	21015.4	173.107	0.00416004	0.165921	24	203	1.0759	F4
ASV_40	Proteobacteria	Gammaproteobacteria	Enterobacteriales	Enterobacteriaceae	Escherichia/Shigella		10260	94623.9	1033.07	3.95823e-05	0.00401694	24	203	1.0759	F5
ASV_40	Proteobacteria	Gammaproteobacteria	Enterobacteriales	Enterobacteriaceae	Escherichia/Shigella		145113	1.32762e+06	15782	1.13149e-10	1.88733e-07	24	203	1.0759	F6
ASV_40	Proteobacteria	Gammaproteobacteria	Enterobacteriales	Enterobacteriaceae	Escherichia/Shigella		29515.6	259954	3272.69	2.83746e-07	6.76125e-05	24	203	1.0759	F7
Bacterial amplicon sequence variants (ASV) exhibiting change in relative abundance during the metformin intervention. Difference (%) in geometric means with 95% confidence limits (CL) between each intevention time point and the pre-intervention average as estimated by mixed linear regression analysis of variance. Tests were corrected for multiplicity by the Benjamini-Hochberg method. Only ASVs wi…
